# Supplementary material for: Circular RNA hsa_circ_0075542 acts as a sponge for microRNA-1197 to suppress malignant characteristics and promote apoptosis in prostate cancer cells
Source: Bioengineered. 2021 Sep 13;12(1):5620–31. doi: 10.1080/21655979.2021.1967064 (PMC8806842; doi:10.1080/21655979.2021.1967064)
Supplement: Supplemental Material [file KBIE_A_1967064_SM5830.zip]

Archive with 1 entries (1 files):
- suppl...pdf
